# Supplementary material for: Electroencephalographic profiles for differentiation of disorders of consciousness
Source: Biomed Eng Online. 2013 Oct 21;12:109. doi: 10.1186/1475-925X-12-109 (PMC3819687; doi:10.1186/1475-925X-12-109)
Supplement: Additional file 1 — Matlab® scripts recreating Figure 1. This package contains a set of Matlab® scripts *.m and one binary file norma_sleep_C3-LM_128_smp.b, containing MP decomposition of the sample recording analyzed in Figure 1. This decomposition was computed using the 5th version (mp5) of the matching pursuit software, developed at the University of Warsaw. It can be downloaded from http://braintech.pl/svarog. To reproduce the figure, run “plot_figure1.m“. Parameters defining EEG structures are in files corresponding to their names (alpha_mp5.m, SS_mp5.m etc.), and can be modified directly in the code – see file “HOWTO.txt” enclosed in the archive. [file 1475-925X-12-109-S1.zip]

Archive with 13 entries (13 files):
- AdditionalFile1/alpha_mp5.m
- AdditionalFile1/beta_mp5.m
- AdditionalFile1/HOWTO.txt
- AdditionalFile1/hrange_gabor.m
- AdditionalFile1/KC_mp5.m
- AdditionalFile1/norma_sleep_C3-LM_128_smp.b
- AdditionalFile1/plot_continuous_activity_mp5.m
- AdditionalFile1/plot_figure1.m
- AdditionalFile1/readonebookv5rh.m
- AdditionalFile1/spikes_mp5.m
- AdditionalFile1/SS_mp5.m
- AdditionalFile1/SWA_mp5.m
- AdditionalFile1/theta_mp5.m
