# Supplementary material for: Electroencephalographic profiles for differentiation of disorders of consciousness
Source: Biomed Eng Online. 2013 Oct 21;12:109. doi: 10.1186/1475-925X-12-109 (PMC3819687; doi:10.1186/1475-925X-12-109)
Supplement: Additional file 1 — Matlab® scripts recreating Figure 1. This package contains a set of Matlab® scripts *.m and one binary file norma_sleep_C3-LM_128_smp.b, containing MP decomposition of the sample recording analyzed in Figure 1. This decomposition was computed using the 5th version (mp5) of the matching pursuit software, developed at the University of Warsaw. It can be downloaded from http://braintech.pl/svarog. To reproduce the figure, run “plot_figure1.m“. Parameters defining EEG structures are in files corresponding to their names (alpha_mp5.m, SS_mp5.m etc.), and can be modified directly in the code – see file “HOWTO.txt” enclosed in the archive. [file 1475-925X-12-109-S1.zip › AdditionalFile1/HOWTO.txt]

These scripts accompany the paper "Electroencephalographic profiles for differentiation of disorders of consciousness" by Urszula Malinowska, Marie-Aurélie Bruno, Camille Chatelle, Quentin Noirhomme, Steven Laureys and Piotr J. Durka.

To create EEG profile as presented in Figure 1 of the above paper, run the script 
plot_figure1.m
from within Matlab(R), in the folder where all the files were unpacked.

Thresholds for parameters defining the structures (sleep spindles, SWA, K-complexes, and alpha, theta and beta waves) are set in corresponding files: SS_mp5.m, SWA_mp5.m, KC_mp5.m, alpha_mp5.m, theta_mp5.m  beta_mp5.m. Their definitions can be modified directly in the code.

Input data to this procedure is contained in file norma_sleep_C3-LM_128_smp.b, which is a "decomposition book", containing parameters of all the structures fitted by MP to the subsequent 20-second epochs of a sleep EEG recording of a normal subject. It was created by the mp5 program. Mp5, together with a user-friendly interface and tutorials, is freely available from http://braintech.pl/svarog.
