# Supplementary material for: Electroencephalographic profiles for differentiation of disorders of consciousness
Source: Biomed Eng Online. 2013 Oct 21;12:109. doi: 10.1186/1475-925X-12-109 (PMC3819687; doi:10.1186/1475-925X-12-109)
Supplement: Additional file 1 — Matlab® scripts recreating Figure 1. This package contains a set of Matlab® scripts *.m and one binary file norma_sleep_C3-LM_128_smp.b, containing MP decomposition of the sample recording analyzed in Figure 1. This decomposition was computed using the 5th version (mp5) of the matching pursuit software, developed at the University of Warsaw. It can be downloaded from http://braintech.pl/svarog. To reproduce the figure, run “plot_figure1.m“. Parameters defining EEG structures are in files corresponding to their names (alpha_mp5.m, SS_mp5.m etc.), and can be modified directly in the code – see file “HOWTO.txt” enclosed in the archive. [file 1475-925X-12-109-S1.zip › AdditionalFile1/plot_continuous_activity_mp5.m]

% This is a script accompany the paper "Electroencephalographic profiles for differentiation of disorders of consciousness" by Urszula Malinowska, Camille Chatelle, Marie-Aur�lie Bruno, Quentin Noirhomme, Steven Laureys and Piotr J. Durka.
% To create EEG profile as presented in Figure 1 of the above paper, run the plot_figure1.m script

% Copyright 2013 Urszula Malinowska DBF UW


function plot_continuous_activity_mp5(name, num_of_pages) 
% plot_continuous_activity_mp5('name_of_.b_file', num_of_epochs)

% with attached example book call:
% plot_continuous_activity_mp5('DOCsleepExample_C3-LM_128_smp', 2391)

addpath m m/tag
Fs=128;            % sampling frequency -to change if needed
epoch_length=2560; % points per epoch - to change if needed


alpha_mp5(name,num_of_pages)
beta_mp5(name,num_of_pages)
theta_mp5(name,num_of_pages)
SS_mp5(name,num_of_pages)
SWA_mp5(name,num_of_pages)
KC(name,num_of_pages)

figure;

A=load(sprintf('%s_SS.txt', name)); % read files with SS parameters
num_of_atomSp=size(A,1)

B=load(sprintf('%s_SWA.txt', name)) % read files with SWA
num_of_atomSWA=size(B,1)

C=load(sprintf('%s_alpha.txt', name)); % read files with alpha waves
num_of_atomAlpha=size(C,1)

D=load(sprintf('%s_theta.txt', name)); % read files with theta waves
num_of_atomTheta=size(D,1)

E=load(sprintf('%s_KC.txt', name));  % read files with KCs
num_of_atomKC=size(E,1)

F=load(sprintf('%s_beta.txt', name)); % read files with beta waves
num_of_atomBeta=size(F,1)

%number of SS per 3 min
subplot(5,1,4);
n=0;
z=floor(num_of_pages/9) 
m=z*9

iloscw=0;
for i=1:9:m+9
    n=0;
    for j=1:num_of_atomSp-1
        if A(j,1)>=i-1 & A(j,1)<i+8
          n=n+1;
        end
    end
   iloscw(i)=n;
end
i=size(iloscw)
iloscw=iloscw(1:m);
iloscW=reshape(iloscw,9,z);
iloscW=iloscW(1,:);
il=size(iloscW)
godz=(4:9:(m-2))/180;
g=size(godz)
bar(godz,iloscW);
%set(gcf,'Color',[0.45,0.45 0.45])
colormap([0.45,0.45 0.45])
set(findobj('Type','line'),'Color',[0.45,0.45 0.45])
xlim([0,num_of_pages/180])
%ylim([0,9])
ylabel('num.of sleep spindles/3min');

%plot percent of SWA per epoch 
subplot(5,1,5);
swa_percentE=0;
for m=1:num_of_pages
    chosen_idx=find(B(:,1)==m);
    chosen=B(chosen_idx,:);
    n=size(chosen,1);
    if n>0
        for k=1:n
            struct_pos(k)= Fs*chosen(k,2);
            struct_len(k)= Fs*chosen(k,5);
            if struct_pos(k)<struct_len(k)./2
               struct_offset(k) = m*epoch_length;
            else
               struct_offset(k) = m*epoch_length+struct_pos(k)-round(struct_len(k)./2);
            end 
            if struct_pos(k)+struct_len(k)./2>epoch_length
               struct_len(k)=epoch_length-struct_pos(k)+round(struct_len(k)./2);
            end
            struct_end(k) = struct_offset(k)+struct_len(k);
            if struct_pos(k)+struct_len(k)./2>epoch_length
               struct_end(k)=(m+1)*epoch_length -1;
            end
         end 
         swa_percent=0;
         for j=1:epoch_length      %zliczanie swa
             for i=1:n
                 if (j+m*epoch_length)>=struct_offset(i) & (j+m*epoch_length)<=(struct_end(i))
                    swa_percent=swa_percent+1;
                    break;
                 end 
             end
         end
         swa_percentE(m)= swa_percent/(epoch_length/100);
     else 
     swa_percentE(m)=0;
     end
end
size(swa_percentE)
godz=(1:1:num_of_pages)/180;
for i=1:num_of_pages-1
    line([godz(i),godz(i)],[0,swa_percentE(i)])
end
set(findobj('Type','line'),'Color',[0.45,0.45 0.45])
hold on 
line([0,num_of_pages-1],[20,20])
line([0,num_of_pages-1],[50,50])
set(gca,'ytick', [0 20 50 100]);
set(gca,'yticklabel',['  0';' 20'; ' 50';'100']);
xlim([0,num_of_pages/180])
ylabel('% SWA/20sec');
xlabel('time [h]');

%plot alfa
subplot(5,1,3);
n=0;
z=floor(num_of_pages/9) 
m=z*9
iloscAlpha=0;
for i=1:9:m+9
    n=0;
    for j=1:num_of_atomAlpha-1
        if C(j,1)>=i-1 & C(j,1)<i+8
          n=n+1;
        end
    end
   iloscAlpha(i)=n;
end
u=size(iloscAlpha)
iloscAlpha=iloscAlpha(1:m);
iloscAlphaR=reshape(iloscAlpha,9,z);
iloscAlphaR=iloscAlphaR(1,:);
ul=size(iloscAlphaR)
godz=(4:9:(m-2))/180;
g=size(godz)
bar(godz,iloscAlphaR);
%set(gcf,'Color',[0.45,0.45 0.45])
colormap([0.45,0.45 0.45])
set(findobj('Type','line'),'Color',[0.45,0.45 0.45])
xlim([0,num_of_pages/180])
%ylim([0,9])
ylabel('num.of alpha waves /3min');

%plot teta
subplot(5,1,2);
n=0;
z=floor(num_of_pages/9) 
m=z*9
iloscTheta=0;
for i=1:9:m+9
    n=0;
    for j=1:num_of_atomTheta-1
        if D(j,1)>=i-1 & D(j,1)<i+8
          n=n+1;
        end
    end
   iloscTheta(i)=n;
end
u=size(iloscTheta)
iloscTheta=iloscTheta(1:m);
iloscThetaR=reshape(iloscTheta,9,z);
iloscThetaR=iloscThetaR(1,:);
ul=size(iloscThetaR)
godz=(4:9:(m-2))/180;
g=size(godz)
bar(godz,iloscThetaR);
%set(gcf,'Color',[0.45,0.45 0.45])
colormap([0.45,0.45 0.45])
set(findobj('Type','line'),'Color',[0.45,0.45 0.45])
xlim([0,num_of_pages/180])
%ylim([0,9])
ylabel('num.of theta waves /3min');

%rys. KC
subplot(6,1,4);
% n=0;
% iloscKC=0;
% for i=1:num_of_pages-1
%     n=0;
%     for j=1:num_of_atomKC
%         if D(j,1)==i-1 
%           n=n+1;
%         end
%     end
%    iloscTheta(i)=n;
% end
% size(iloscTheta)
% godz=(0:1:num_of_pages-1)/180;
% for i=1:num_of_pages-1
%     line([godz(i),godz(i)],[0,iloscTheta(i)])
% end
p=ones(1,num_of_atomKC);
%plot(E(:,7), p)
%xlim([0,7])
for i=1:num_of_atomKC
  p= E(i,1)/180;   % znalezienie srodka tagu
  line([p,p],[0,1])
end
ylim([0,2])
xlim([0,13])
set(findobj('Type','line'),'Color',[0.45,0.45 0.45])
xlim([0,num_of_pages/180])
ylabel('K-complex');

%plot beta
subplot(5,1,1);
z=floor(num_of_pages/9) 
m=z*9
n=0;
iloscBeta=0;
for i=1:9:m+9
    n=0;
    for j=1:num_of_atomBeta-1
        if F(j,1)>=i-1 & F(j,1)<i+8
          n=n+1;
        end
    end
   iloscBeta(i)=n;
end
u=size(iloscBeta)
iloscBeta=iloscBeta(1:m);
iloscBetaR=reshape(iloscBeta,9,z);
iloscBetaR=iloscBetaR(1,:);
ul=size(iloscBetaR)
godz=(4:9:(m-2))/180;
g=size(godz)
bar(godz,iloscBetaR);
%set(gcf,'Color',[0.45,0.45 0.45])
colormap([0.45,0.45 0.45])
set(findobj('Type','line'),'Color',[0.45,0.45 0.45])
xlim([0,num_of_pages/180])
%ylim([0,9])
ylabel('num.of beta waves/3min');
title(sprintf('%s', name))
