# Supplementary material for: Electroencephalographic profiles for differentiation of disorders of consciousness
Source: Biomed Eng Online. 2013 Oct 21;12:109. doi: 10.1186/1475-925X-12-109 (PMC3819687; doi:10.1186/1475-925X-12-109)
Supplement: Additional file 1 — Matlab® scripts recreating Figure 1. This package contains a set of Matlab® scripts *.m and one binary file norma_sleep_C3-LM_128_smp.b, containing MP decomposition of the sample recording analyzed in Figure 1. This decomposition was computed using the 5th version (mp5) of the matching pursuit software, developed at the University of Warsaw. It can be downloaded from http://braintech.pl/svarog. To reproduce the figure, run “plot_figure1.m“. Parameters defining EEG structures are in files corresponding to their names (alpha_mp5.m, SS_mp5.m etc.), and can be modified directly in the code – see file “HOWTO.txt” enclosed in the archive. [file 1475-925X-12-109-S1.zip › AdditionalFile1/readonebookv5rh.m]

% This is a script accompany the paper "Electroencephalographic profiles for differentiation of disorders of consciousness" by Urszula Malinowska, Camille Chatelle, Marie-Aur�lie Bruno, Quentin Noirhomme, Steven Laureys and Piotr J. Durka.
% To create EEG profile as presented in Figure 1 of the above paper, run the plot_figure1.m script

% Copyright 2013 Urszula Malinowska DBF UW

function [book header epochSize] = readonebookv5rh(nameOfResultsFile,epochNumber,channelNumber)

sizeOfFloat = 4;

% atom = struct('type',0,...
%               'parameters',0);
atom = zeros(0,7); % atom(n,1) - atoms #n type; atom(n,2:7) - atoms parameters

book = struct('signal',[],...
    'atoms',atom,...
    'atomsType',char([]));

header = struct('samplingFrequency',[],...
    'pointsPerMicrovolt',[],...
    'numberOfChannelsInDataFile',[],...
    'energyPercent',[],...
    'maximalNumberOfIterations',[],...
    'sizeOfDictionary',[],...
    'typeOfDictionary',char([]),...
    'dateField',char([]));


FIELD_DESCRIPTOR_SIGNATURE   = 'cc';
SEGMENT_DESCRIPTOR_SIGNATURE = 'ci';

COMMENT_SEGMENT_IDENTITY      = 1;

FILE_HEADER_SEGMENT_IDENTITY  = 2;
WEB_SITE_LINK_FIELD_IDENTITY  = 3;
DATE_FIELD_IDENTITY 		  = 4;
SIGNAL_FIELD_IDENTITY         = 5;
DECOMPOSING_FIELD_IDENTITY    = 6;

OFFSET_SEGMENT_IDENTITY   	  = 7;
SIGNAL_SEGMENT_IDENTITY   	  = 8;
ATOMS_SEGMENT_IDENTITY   	  = 9;

OFFSET_SEGMENT_HEADER_SIGNATURE = 'hi';
SIGNAL_SEGMENT_HEADER_SIGNATURE = 'h';
ATOMS_SEGMENT_HEADER_SIGNATURE  = 'h';

resultsFile = fopen(nameOfResultsFile,'rb','ieee-be');

fseek(resultsFile,0,'eof');
sizeOfResultsFile = ftell(resultsFile);
fseek(resultsFile,0,'bof');

readMagicAndComments(resultsFile);
[webSiteLinkField,dateField,signalField,decomposingField] = readFileHeader(resultsFile);

% fprintf(' \n');
% fprintf(' web site link:                %s\n',webSiteLinkField.webSiteLink);
% fprintf(' \n');
% fprintf(' SIGNAL INFORMATION:\n');
% fprintf(' sampling frequency:           %f\n',signalField.samplingFrequency);
% fprintf(' pointsPerMicrovolt:           %f\n',signalField.pointsPerMicrovolt);
% fprintf(' numberOfChannelsInDataFile:   %u\n',signalField.numberOfChannelsInDataFile);
% fprintf(' \n');
% fprintf(' DECOMPOSING INFORMATION:\n');
% fprintf(' energy percent of the signal: %f \n',decomposingField.energyPercent);
% fprintf(' maximal number of iterations: %u \n',decomposingField.maximalNumberOfIterations);
% fprintf(' size of the dictionary:       %u \n',decomposingField.sizeOfDictionary);
% if(decomposingField.typeOfDictionary=='F')
%     fprintf(' type of the dictionary:       fixed\n');
% elseif(decomposingField.typeOfDictionary=='S')
%     fprintf(' type of the dictionary:       stochastic\n');
% end
% fprintf(' \n');
% fprintf(' date:                         %s\n',dateField.date);
% fprintf(' \n');

header.samplingFrequency          = signalField.samplingFrequency;
header.pointsPerMicrovolt         = signalField.pointsPerMicrovolt;
header.numberOfChannelsInDataFile = signalField.numberOfChannelsInDataFile;
header.energyPercent              = decomposingField.energyPercent;
header.maximalNumberOfIterations  = decomposingField.maximalNumberOfIterations;
header.sizeOfDictionary           = decomposingField.sizeOfDictionary;
header.typeOfDictionary           = decomposingField.typeOfDictionary;
header.dateField                  = dateField.date;

tmpEpochNumber        = 0;
tmpChannelNumber      = 0;
positionInResultsFile = ftell(resultsFile);
positionInSegment     = 0;
atomCounter           = 0;

while(positionInResultsFile<sizeOfResultsFile)

    codeOfPrimarySegment     = fread(resultsFile,1,'uchar');
    sizeOfPrimaryDataSegment = fread(resultsFile,1,'uint32');

    if(codeOfPrimarySegment==COMMENT_SEGMENT_IDENTITY)
        fseek(resultsFile,sizeOfPrimaryDataSegment,'cof');
    end

    if(codeOfPrimarySegment==OFFSET_SEGMENT_IDENTITY)

        tmpEpochNumber = fread(resultsFile,1,'uint16');
        epochSize      = fread(resultsFile,1,'uint32');

        if(tmpEpochNumber == epochNumber)

            positionInPrimarySegment = getSizeOf(OFFSET_SEGMENT_HEADER_SIGNATURE);

            while(positionInPrimarySegment<sizeOfPrimaryDataSegment)

                codeOfSecondarySegment     = fread(resultsFile,1,'uchar');
                sizeOfSecondaryDataSegment = fread(resultsFile,1,'uint32');

                if(codeOfSecondarySegment==SIGNAL_SEGMENT_IDENTITY)
                    tmpChannelNumber = fread(resultsFile,1,'uint16');

                    if(tmpChannelNumber == channelNumber)
                        book.signal = fread(resultsFile,epochSize,'float32');
                    else
                        fseek(resultsFile,sizeOfSecondaryDataSegment - getSizeOf(SIGNAL_SEGMENT_HEADER_SIGNATURE),'cof');
                    end
                elseif(codeOfSecondarySegment==ATOMS_SEGMENT_IDENTITY)
                    tmpChannelNumber = fread(resultsFile,1,'uint16');
                    if(tmpChannelNumber == channelNumber)
                        atomsCounter = 1;
                        positionInSecondarySegment = getSizeOf(ATOMS_SEGMENT_HEADER_SIGNATURE);
                        while(positionInSecondarySegment<sizeOfSecondaryDataSegment)
                            [book.atoms(atomsCounter,:), sizeOfField] = readOneAtom(resultsFile);
                            positionInSecondarySegment = positionInSecondarySegment + sizeOfField;
                            atomsCounter = atomsCounter + 1;
                        end
                    else
                        fseek(resultsFile,sizeOfSecondaryDataSegment - getSizeOf(ATOMS_SEGMENT_HEADER_SIGNATURE),'cof');
                    end
                else
                    fprintf(' unknow SEGMENT [size: %hu, code: %hu] !\n',sizeOfSecondaryDataSegment, codeOfSecondarySegment);
                    fseek(resultsFile,sizeOfSecondaryDataSegment,'cof');
                end

                positionInPrimarySegment = positionInPrimarySegment + sizeOfSecondaryDataSegment + getSizeOf(SEGMENT_DESCRIPTOR_SIGNATURE);

            end
        else
            fseek(resultsFile,sizeOfPrimaryDataSegment - getSizeOf(OFFSET_SEGMENT_HEADER_SIGNATURE),'cof');
        end
    else
        fprintf(' unknow SEGMENT [size: %hu, code: %hu] !\n',sizeOfPrimaryDataSegment, codeOfPrimarySegment);
        fseek(resultsFile,sizeOfPrimaryDataSegment,'cof')
    end

    positionInResultsFile = ftell(resultsFile);

end

%ConversionCoeff=[3.5 -123.5 1445 -5532]; %conversion coefficients HAK
%(without shift)
ConversionCoeff = [3.5 13 8.5 71]; %conversion coefficients HAK
%(with shift 13)
book.atomsType = char(polyval(ConversionCoeff,book.atoms(:,1)-13));
fclose(resultsFile);

%[sortedModuluses, indexes] = sort(book.atoms(:,2),1,'descend');
%book.atoms = book.atoms(indexes,:);

function readMagicAndComments(resultsFile)

COMMENT_SEGMENT_IDENTITY      = 1;

magic = fread(resultsFile,6,'char');

if((strcmp(char(magic'),'MPv5.0')~=1) & (strcmp(char(magic'),'MPv6.0')~=1))
    fclose(resultsFile);
    error(' bad file format');
end

codeOfPrimarySegment     = fread(resultsFile,1,'uchar');
sizeOfPrimaryDataSegment = fread(resultsFile,1,'uint32');

if(codeOfPrimarySegment==COMMENT_SEGMENT_IDENTITY)
    fseek(resultsFile,sizeOfPrimaryDataSegment,'cof');
end

function [webSiteLinkField,dateField,signalField,decomposingField] = readFileHeader(resultsFile)

COMMENT_SEGMENT_IDENTITY 	  = 1;
FILE_HEADER_SEGMENT_IDENTITY  = 2;
WEB_SITE_LINK_FIELD_IDENTITY  = 3;
DATE_FIELD_IDENTITY 		  = 4;
SIGNAL_FIELD_IDENTITY         = 5;
DECOMPOSING_FIELD_IDENTITY    = 6;

OFFSET_SEGMENT_IDENTITY       = 7;
CHANNEL_SEGMENT_IDENTITY   	  = 8;

webSiteLinkField = struct('webSiteLink',char([]));
dateField        = struct('date',char([]));

signalField = struct('samplingFrequency',0,...
    'pointsPerMicrovolt',0.0,...
    'numberOfChannelsInDataFile',0);

decomposingField = struct('energyPercent',0.0,...
    'maximalNumberOfIterations',0,...
    'sizeOfDictionary',0,...
    'typeOfDictionary',char([]));

codeOfSegment     = fread(resultsFile,1,'uchar');
sizeOfDataSegment = fread(resultsFile,1,'uint32');

if(codeOfSegment==FILE_HEADER_SEGMENT_IDENTITY)

    positionInFileHeader = 0;

    while(positionInFileHeader<sizeOfDataSegment)

        codeOfField     = fread(resultsFile,1,'uchar');
        sizeOfFieldData = fread(resultsFile,1,'uchar');

        if(codeOfField == WEB_SITE_LINK_FIELD_IDENTITY)

            webSiteLinkField.webSiteLink = char(fread(resultsFile,sizeOfFieldData,'char'));

        elseif(codeOfField == DATE_FIELD_IDENTITY)

            dateField.date = char(fread(resultsFile,sizeOfFieldData,'char'));

        elseif(codeOfField == SIGNAL_FIELD_IDENTITY)
            
            signalField.samplingFrequency          = fread(resultsFile,1,'float32');
            signalField.pointsPerMicrovolt         = fread(resultsFile,1,'float32');
            signalField.numberOfChannelsInDataFile = fread(resultsFile,1,'uint16');

        elseif(codeOfField == DECOMPOSING_FIELD_IDENTITY)

            decomposingField.energyPercent             = fread(resultsFile,1,'float32');
            decomposingField.maximalNumberOfIterations = fread(resultsFile,1,'uint32');
            decomposingField.sizeOfDictionary          = fread(resultsFile,1,'uint32');
            decomposingField.typeOfDictionary          = char(fread(resultsFile,1,'char'));

        else

            fread(resultsFile,sizeOfFieldData,'uchar');
            fprintf(' unknow block [size: %hu code: %hu] !\n',sizeOfFieldData, codeOfField);

        end

        positionInFileHeader = positionInFileHeader + sizeOfFieldData + 2;

    end
end

function [atom, sizeOfAtomsField] = readOneAtom(resultsFile)

DIRACDELTA_IDENTITY		      = 10;
GAUSSFUNCTION_IDENTITY 	 	  = 11;
SINCOSWAVE_IDENTITY    	 	  = 12;
GABORWAVE_IDENTITY     	 	  = 13;

% atom(1,1) -> modulus
% atom(1,2) -> amplitude
% atom(1,3) -> position
% atom(1,4) -> scale
% atom(1,5) -> frequency
% atom(1,6) -> phase

% atom = struct('type',0,...
%               'parameters',0);
atom = zeros(1,7); % atom(n,1) - atoms #n type; atom(n,2:7) - atoms parameters

type       = fread(resultsFile,1,'char');
sizeOfAtom = fread(resultsFile,1,'char');

sizeOfAtomsField = 2 + sizeOfAtom;

if(type==DIRACDELTA_IDENTITY) % DIRAC DELTA
%     atom.type = 'D';
%     atom.parameters(1,1) = fread(resultsFile,1,'float32');
%     atom.parameters(1,2) = fread(resultsFile,1,'float32');
%     atom.parameters(1,3) = fread(resultsFile,1,'float32');
    [x num] = fread(resultsFile,[1,3],'float32');
    %if num ... %test integrity
    atom(2:4) = x;
elseif(type==GAUSSFUNCTION_IDENTITY) % GAUSS FUNCTION
%     atom.type = 'N';
%     atom.parameters(1,1) = fread(resultsFile,1,'float32');
%     atom.parameters(1,2) = fread(resultsFile,1,'float32');
%     atom.parameters(1,3) = fread(resultsFile,1,'float32');
%     atom.parameters(1,4) = fread(resultsFile,1,'float32');
    [x num] = fread(resultsFile,[1,4],'float32');
    %if num ... %test integrity
    atom(2:5) = x;
elseif(type==SINCOSWAVE_IDENTITY) % HARMONIC (SIN/COS) WAVE
%     atom.type = 'H';
%     atom.parameters(1,1) = fread(resultsFile,1,'float32');
%     atom.parameters(1,2) = fread(resultsFile,1,'float32');
%     atom.parameters(1,5) = fread(resultsFile,1,'float32');
%     atom.parameters(1,6) = fread(resultsFile,1,'float32');
    [x num] = fread(resultsFile,[1,4],'float32');
    %if num ... %test integrity
    atom(2:3) = x(1:2);
    atom(6:7) = x(3:4);
elseif(type==GABORWAVE_IDENTITY) % GABOR WAVE
%     atom.type = 'G';
%     atom.parameters(1,1) = fread(resultsFile,1,'float32');
%     atom.parameters(1,2) = fread(resultsFile,1,'float32');
%     atom.parameters(1,3) = fread(resultsFile,1,'float32');
%     atom.parameters(1,4) = fread(resultsFile,1,'float32');
%     atom.parameters(1,5) = fread(resultsFile,1,'float32');
%     atom.parameters(1,6) = fread(resultsFile,1,'float32');
    [x num] = fread(resultsFile,[1,6],'float32');
    %if num ... %test integrity
    atom(2:7) = x;
else
    %atom.type = 'U';
    error(' unknow ATOM [size: %hu, code: %hu] !\n',sizeOfAtom,type);
    %fseek(resultsFile,sizeOfAtom,'cof');
end

atom(1,1) = type;

function size = getSizeOf(signature)

% definitions of chars in signature
%	'c' - char/unsigned char
%	'h' - short int/unsigned short int
%	'i' - int/unsigned int
%	'f' - float

sizeOfChar  = 1;
sizeOfShort = 2;
sizeOfInt   = 4;
sizeOfFloat = 5;

size = 0;

for(counter=1:length(signature))
    switch(signature(counter))
        case 'c'
            size = size + sizeOfChar;
        case 'h'
            size = size + sizeOfShort;
        case 'i'
            size = size + sizeOfInt;
        case 'f'
            size = size + sizeOfFloat;
        otherwise
            break;
    end
end
