# Supplementary material for: Electroencephalographic profiles for differentiation of disorders of consciousness
Source: Biomed Eng Online. 2013 Oct 21;12:109. doi: 10.1186/1475-925X-12-109 (PMC3819687; doi:10.1186/1475-925X-12-109)
Supplement: Additional file 1 — Matlab® scripts recreating Figure 1. This package contains a set of Matlab® scripts *.m and one binary file norma_sleep_C3-LM_128_smp.b, containing MP decomposition of the sample recording analyzed in Figure 1. This decomposition was computed using the 5th version (mp5) of the matching pursuit software, developed at the University of Warsaw. It can be downloaded from http://braintech.pl/svarog. To reproduce the figure, run “plot_figure1.m“. Parameters defining EEG structures are in files corresponding to their names (alpha_mp5.m, SS_mp5.m etc.), and can be modified directly in the code – see file “HOWTO.txt” enclosed in the archive. [file 1475-925X-12-109-S1.zip › AdditionalFile1/SWA_mp5.m]

% This is a script accompany the paper "Electroencephalographic profiles for differentiation of disorders of consciousness" by Urszula Malinowska, Camille Chatelle, Marie-Aur�lie Bruno, Quentin Noirhomme, Steven Laureys and Piotr J. Durka.
% To create EEG profile as presented in Figure 1 of the above paper, run the plot_figure1.m script

% Copyright 2013 Urszula Malinowska DBF UW

function SWA_mp5(name,num_of_pages)
%filter books by parameters coresponds to SWA
%save result to files 

addpath m m/tag
% param:
frequ       = [0.2 4];    % Hz
amplit      = [65 300];   % peak to peak \mu V
scalel      = [0.5 6];    % sec

WIDTH_COEFF = 1.0;        % coeff.

book_filename    = sprintf('%s.b', name);

outfile=fopen(sprintf('%s_SWA.txt', name),'wt');
% stale
TYPE      = 1;
MODULUS   = 2;
AMPLITUDE = 3;
AMPLI=3;
POSITION  = 4;
POS=4;
SCALE     = 5;
FREQUENCY = 6;
FREQ=6;
PHASE     = 7;
Page_Tag_id =1;                 
Block_Tag_id=2;                
Chn_Tag_id  =3;             

for booknumber=1:num_of_pages
    % [a, sigsize, freq, header]=readbook(book_filename, booknumber);
    [book header offsetDimension] = readonebookv5rh(book_filename, booknumber,1)
    
    a=book.atoms;
    sigsize=offsetDimension;
    sfreq=header.samplingFrequency;

    a(:,AMPLI)= 2*a(:,AMPLITUDE)./header.pointsPerMicrovolt;
    a(:,POS)  = a(:,POSITION)./header.samplingFrequency;
    a(:,SCALE)= a(:,SCALE)./header.samplingFrequency;
    a(:,FREQ) = a(:,FREQUENCY).*(0.5*header.samplingFrequency);
    
    
    chosen_idx=find(a(:,FREQ) >=frequ(1)  &   a(:,FREQ) <= frequ(2) & ...
        a(:,AMPLI)>=amplit(1) &  a(:,AMPLI) <= amplit(2) & ...
        a(:,SCALE)>=scalel(1) &  a(:,SCALE) <= scalel(2));
    chosen=a(chosen_idx,:);
    numofstruct=size(chosen,1);
    if numofstruct>0      
       % disp(sprintf('   pos    mod    amp    sca    fre    (%d)', booknumber));    
        for i=1:numofstruct
            struct_len = round(WIDTH_COEFF*chosen(i,SCALE)*sfreq);
            struct_pos   = chosen(i,POS)*sfreq;
            if struct_pos<struct_len./2
                struct_offset = (booknumber-1)*sigsize;
            else
                struct_offset = (booknumber-1)*sigsize+struct_pos-round(struct_len./2);
            end
            if struct_pos+struct_len./2>sigsize
                struct_len=sigsize-struct_pos+round(struct_len./2);
            end
 fprintf(outfile,'%4.0f %6.4f %6.4f %6.4f %6.4f %6.4f ', booknumber, chosen(i,POS),...
               chosen(i,MODULUS), chosen(i,AMPLI), chosen(i,SCALE), chosen(i,FREQ) );
fprintf(outfile,'%8.0f %8.0f \n', struct_offset, struct_len);
           
        end
    end
end      


fclose(outfile);
